# Supplementary material for: Exome Evaluation of Autism-Associated Genes in Amazon American Populations
Source: Genes (Basel). 2022 Feb 18;13(2):368. doi: 10.3390/genes13020368 (PMC8871861; doi:10.3390/genes13020368)
Supplement: Supplementary file 1 [file genes-13-00368-s001.zip]

Archive with 1 entries (1 files):
- genes-1543775-supplementary.pdf
